# Supplementary material for: Diindolylmethane Inhibits Cadmium-Induced Autophagic Cell Death via Regulation of Oxidative Stress in HEL299 Human Lung Fibroblasts
Source: Molecules. 2022 Aug 16;27(16):5215. doi: 10.3390/molecules27165215 (PMC9414701; doi:10.3390/molecules27165215)
Supplement: Supplementary file 1 [file molecules-27-05215-s001.zip]

Archive with 1 entries (1 files):
- molecules-1798808-supplementary.pdf
